# Supplementary material for: An Anthocyanin-Based Eco-Friendly Triboelectric Nanogenerator for pH Monitoring and Energy Harvesting
Source: Molecules. 2024 Apr 23;29(9):1925. doi: 10.3390/molecules29091925 (PMC11085175; doi:10.3390/molecules29091925)
Supplement: Supplementary file 1 [file molecules-29-01925-s001.zip]

Archive with 2 entries (2 files):
- molecules-2947910-supplementary.pdf
- molecules-2947910-Video S1.mp4
